# Supplementary material for: Postpartum Uterine Involution in Cows: Quantitative Assessment of Structural Remodeling and Immune Cell Infiltration
Source: Animals (Basel). 2025 Aug 27;15(17):2520. doi: 10.3390/ani15172520 (PMC12427534; doi:10.3390/ani15172520)
Supplement: Supplementary file 1 [file animals-15-02520-s001.zip]

Archive with 2 entries (2 files):
- Figure S2.tif
- Figure S1.jpg
